# Supplementary material for: Immunocompromisation of wheat host by L-BSO and 2,4-DPA induces susceptibility to the fungal pathogen Fusarium oxysporum
Source: Stress Biol. 2024 Apr 9;4(1):21. doi: 10.1007/s44154-023-00137-7 (PMC11004106; doi:10.1007/s44154-023-00137-7)
Supplement: Supplementary file 1 — Additional file 1: Table S1. Pearson’s correlations (R) between the parameters like H2O2, MDA, CO content, antioxidant enzyme activities, antioxidants, and lignin in WT, BSO, and DPA treated seedlings during Fusarium stress. Abbreviations: WT-Wild type; BSO- L-Buthionine-sulfoximine; 2,4-DPA-2,4-dichlorophenoxy acetic acid. [file 44154_2023_137_MOESM1_ESM.xlsx]

## Sheet: Table 2
Table 2.	Pearson’s correlations (R) between the parameters like H2O2, MDA, CO content, antioxidant enzyme activities, antioxidants, and lignin in WT, BSO, and DPA treated seedlings during Fusarium stress.
Control
Variables	Cell death	H2O2	MDA	CO	SOD	CAT	APX	γ-ECS	RGSH	GSSG	TGSH	GR	ASC	PAL	Lignin
Cell death	1
H2O2	0.99461	1
MDA	0.976661	0.993667	1
CO	0.997671	0.999366	0.989037	1
SOD	-0.969892	-0.989915	-0.999564	-0.984245	1
CAT	-0.986956	-0.998329	-0.9985	-0.995638	0.996448	1
APX	-0.984442	-0.997355	-0.999206	-0.994134	0.997594	0.999889	1
γ-ECS	-0.891806	-0.933908	-0.968165	-0.920588	0.975135	0.953008	0.957425	1
GSH	-0.916314	-0.952896	-0.980941	-0.941494	0.986252	0.968831	0.972422	0.99835	1
GSSG	0.924691	0.959181	0.984883	0.948505	-0.989569	-0.973921	-0.9772	-0.996889	-0.99977	1
TGSH	0.933289	0.965494	0.988642	0.955611	-0.992649	-0.978931	-0.981871	-0.994788	-0.999002	0.99973	1
GR	-0.966726	-0.988039	-0.999109	-0.981923	0.99992	0.995299	0.996635	0.977867	0.988268	-0.991316	-0.994104	1
ASC	-0.954304	-0.980145	-0.996218	-0.972465	0.998349	0.989966	0.991966	0.986253	0.994115	-0.996209	-0.997962	0.998997	1
PAL	-0.986643	-0.998215	-0.998604	-0.995456	0.996609	0.999998	0.999916	0.953592	0.969308	-0.974358	-0.979324	0.995485	0.990237	1
Lignin	-0.99485	-0.999997	-0.993401	-0.999447	0.989581	0.998191	0.997182	0.933068	0.952183	-0.958516	-0.964882	0.987675	0.979678	0.998073	1
Values in bold are different from 0 with a significance level alpha=0.05(p˂̲0.05 )
Fusarium infection
Variables	DSI	Cell death	H2O2	MDA	CO	SOD	CAT	APX	γ-ECS	RGSH	GSSG	TGSH	GR	ASC	PAL	Lignin
DSI	1	1
Cell death	0.990065	0.869808	1
H2O2	0.999308	0.84462	0.998802	1
MDA	0.997159	-0.771168	-0.984876	-0.992175
CO	0.99735	0.827841	0.996836	0.999532	1
SOD	-0.9945	0.657874	0.94381	0.958853	0.967092	1
CAT	-0.999788	-0.461524	-0.839138	-0.864751	-0.879714	-0.971746	1
APX	-0.999368	0.872639	0.999983	0.998503	0.996361	0.941888	-0.835987	1
γ-ECS	-0.946561	-0.748931	-0.97837	-0.987321	-0.991717	-0.991761	0.933503	-0.977161	1
GSH	-0.963519	-0.705928	-0.963482	-0.975432	-0.981717	-0.99784	0.954141	-0.961922	0.998034	1
GSSG	0.969037	0.768268	0.984079	0.991597	0.995092	0.987522	-0.92245	0.983037	-0.999559	-0.995734	1
TGSH	0.974514	-0.675025	-0.951163	-0.96513	-0.972689	-0.999735	0.966059	-0.949367	0.994445	0.999087	-0.990884	1
GR	-0.993092	-0.801575	-0.992212	-0.997119	-0.998973	-0.977626	0.900355	-0.991477	0.996518	0.989333	-0.998553	0.982206	1
ASC	-0.986843	-0.745233	-0.977204	-0.986423	-0.990987	-0.992458	0.935484	-0.975964	0.999985	0.998367	-0.999379	0.995016	0.996038	1
PAL	-0.999746	-0.998652	-0.894242	-0.871267	-0.855839	-0.696074	0.506944	-0.896809	0.782312	0.741736	-0.800455	0.712406	0.831525	0.778835	1
Lignin	-0.999218	-0.969206	-0.721524	-0.686776	-0.66421	-0.452156	0.228855	-0.725506	0.562689	0.509774	-0.586976	0.472555	0.629659	0.558082	0.955119	1
Values in bold are different from 0 with a significance level alpha=0.05(p˂̲0.05 )
